# Supplementary material for: Mapping Global Trends in Dirofilaria immitis Research Within the One Health Framework (1945–2025): A Bibliometric Perspective
Source: Animals (Basel). 2026 Mar 22;16(6):988. doi: 10.3390/ani16060988 (PMC13023904; doi:10.3390/ani16060988)
Supplement: Supplementary file 1 [file animals-16-00988-s001.zip]

Archive with 1 entries (1 files):
- animals-4200410-supplementary.pdf
